# Supplementary material for: Characterization of Phytoestrogens in Medicago sativa L. and Grazing Beef Cattle
Source: Metabolites. 2021 Aug 20;11(8):550. doi: 10.3390/metabo11080550 (PMC8398016; doi:10.3390/metabo11080550)
Supplement: Supplementary file 1 [file metabolites-11-00550-s001.zip]

Archive with 1 entries (1 files):
- metabolites-1288062-SI-done.pdf
